# Supplementary material for: A multiplex financial network approach to policy evaluation: the case of euro area Quantitative Easing
Source: Appl Netw Sci. 2018 Nov 19;3(1):49. doi: 10.1007/s41109-018-0098-8 (PMC6245238; doi:10.1007/s41109-018-0098-8)
Supplement: Supplementary file 1 — Supplementary Information. (TEX 20 kb) [file 41109_2018_98_MOESM1_ESM.tex]

\appendix
\section*{Supplementary Information}
\beginsupplement

\section{Institutional sectors}
\label{sec:6}

\begin{table}
\begin{center}
\caption{The euro area institutional sectors}
\label{tab:1}
\renewcommand{\arraystretch}{1.1}
\begin{tabular}[h!]{||p{0.2\textwidth}|p{0.2\textwidth}|p{0.5\textwidth}||}
\hline
\textbf{Institutional sectors} & \textbf{Acronym} & \textbf{Definition}\\
\hline \\[-2.8ex]\hline
Eurosystem     &   ECB \& NCB &  European Central Bank and National Central Banks of the nineteen countries belonging to the Economic and Monetary Union (EMU).\\
\hline
Monetary Financial Institutions excluding the Eurosystem   &   MFI excl. ECB \& NCB   &  All resident financial institutions whose main business consists in collecting deposits and close substitutes for deposits from entities other than MFIs, granting credit and investing in securities \cite{MFI}. This institutional sector basically includes the private banking system (i.e., financial institutions with a full banking license, supervised by a national or international banking regulatory agency) and money market funds (i.e., investment companies with low-risk and low-return portfolios, which usually include short-term securities representing high-quality, liquid debt and monetary instruments).\\
\hline
Non-MMF Investment Funds    &   Non-MMF IF & All collective investment companies, except money market funds, issuing investment fund shares or units to invest the capital raised from the public in long-term financial assets and non-financial assets \cite{NonMMF}.\\
\hline
Insurance Corporations and Pension Funds  &  IC\&PF &  All financial corporations and quasi-corporations which are essentially engaged in financial intermediation as a consequence of i) the pooling of risks mainly in the form of direct insurance or reinsurance in the case of insurance corporations, and ii) the pooling of social risks and needs of the insured person (social insurance) in the case of pension funds \cite{InstitutionalSectors}.\\
\hline
Other Financial Institutions   &   OFI &  Non-bank financial institutions (i.e., financial institutions which provide bank-related financial services, e.g., investment, risk pooling, contractual savings and market brokering, but that do not have a full banking licence and are not supervised by a national or international banking regulatory agency) excluding investment funds, insurance corporations, and pension funds. \\
\hline
Households     &   HH &  A household consists of one or more people who live in the same dwelling and also share meals or living accommodation, and may consist of a single family or some other grouping of people.\\
\hline
Non-Financial Corporations       &   NFC &  All corporate enterprises that produce goods or provide non-financial services to the market \cite{InstitutionalSectors}.\\
\hline
General Governments &   GG &  Central, state (regional) and local governments, and social security funds \cite{InstitutionalSectors}.\\
\hline
Rest of the World  &   RW &  Financial sector, real sector and non-financial public sector, at an aggregate level, operating in non-euro area countries, with an outstanding exposure to the institutional sectors operating in the Eurozone.\\
\hline
\end{tabular}
\end{center}
\end{table}

\section{Financial instruments}
\label{sec:7}
Our study focuses on the interactions among the different institutional sectors operating in the euro area and the rest of the world via four categories of financial instruments: i) loans and deposits; ii) private and public debt securities; iii) APP securities, and iv) shares and other equity.

A loan consists in the transfer of a material good (typically money) by a party (the creditor) to another party (the debtor), in exchange for the future repayment of the principal amount along with an interest, aimed at rewarding the creditor for her renouncement in the present of the lent material good. Depending on the maturity of the loans, they are commonly classified in i) short-term loans (with a maturity up to one year), and ii) long-term loans (with a maturity of more than one year). Moreover, a loan may refer to a specific, one-shot lump sum or can be available as an open-ended line of credit up to a specified ceiling amount. The loan market encompasses numerous different types of loans, such as i) home mortgages, ii) personal loans, iii) credit cards, iv) home-equity loans and credit lines, v) cash advances, vi) small business loans, etc. More specifically, home mortgages are loans granted by a bank, mortgage company or a financial institution for the purchase of a residence. Home mortgages imply the transfer of the residence's property from the borrower to the lender, that is going to be transferred back to the borrower after all the terms of the home mortgage have been met (typically consisting in the repayment by instalments of the principal and interests). Personal loans are a type of unsecured loan characterized by a high interest rate, generally used by individuals to borrow relatively small amounts of money from banks that they are able to repay within a couple of years. Credit cards are essentially lines of credit, commonly used by both individuals and companies and accepted by most merchants as a form of payment. Home-equity loans and lines of credit are loans granted to home owners against the value of their home's equity, generally computed as a difference between the home's market value and the outstanding owed amount on the mortgage. Home-equity credit lines basically differ from home-equity loans because these lines of credit are revolving, i.e., the consumer may borrow a lump sum, repay a portion of this sum, and borrow again. Cash advances are typically offered by credit-card companies as short-term loans, while small business loans are loans granted by financial institutions to entrepreneurs to fund a new or existing business, but only after have approved a formal business plan and typically asked for a personal guarantee. Loans are the main financial instrument used by banks, in fact, granting loans, together with collecting deposits, in principle constitutes the main business of the banking system. Deposits are basically transfers of money, typically made by individuals or corporations, into banks' saving or checking accounts. The money is still owned by the entity who made the transfer and it can be withdrawn at any time, transferred to another person's account, or used to purchase goods and services. Deposits include also bank reserves, which are commercial banks' holdings of deposits in accounts with a central bank. These reserves can be classified in i) required minimum reserves, which are required by macroprudential regulation for financial stability purposes, and ii) desired reserves, which are deposits voluntarily held by commercial banks at a central bank in order to be able to face unexpected liquidity shortages.

Debt securities are debt instruments through which an investor lends money to an entity (typically corporate or governmental), which borrows the funds for a defined period of time at a variable or fixed interest rate. Debt securities allow the issuer to raise money to finance new projects or refinance existing debt, while grant the holder a variable or fixed return in exchange for having lent her funds to the issuer. Depending on the maturity of the investment, debt securities are commonly classified in i) short-term debt securities (with a maturity up to one year), and ii) long-term debt securities (with a maturity of more than one year). The main type of debt securities are bonds, i.e, tradable debt instruments that grant the owner (called bondholder) the right of reimbursement of the funds lent to the issuer (i.e., the bond principal) at maturity, plus an interest on this sum (i.e., coupon rate). Bonds are widely used by companies, municipalities, states and sovereign governments to raise money and finance a variety of projects and activities. Depending on the type of issuer, bonds can be classified in i) government bonds (mainly issued by central governments, but also regional and local government authorities, and social security funds), ii) corporate bonds (issued by non-financial corporations), and iii) monetary financial institution bonds (issued by monetary financial institutions). On the one hand, government bonds are the main instrument of governments within the euro area to finance their budget deficits. Furthermore, government bonds often serve as a benchmark for pricing other assets and they are also used as a collateral in various financial transactions. On the other hand, the non-government bond market is dominated by bank debt securities. This segment encompasses numerous different types of bonds, such as unsecured bank debt securities and covered bonds (i.e., claims of bondholders against the issuing monetary financial institutions that are secured by a pool of covered assets on the monetary financial institutions' balance sheet, such as mortgage loans or loans to the public sector) \cite{de2009european}. In the last decades, the European corporate bond market has grown rapidly and the market structure has undergone some important changes. More specifically, before 1998, the market was dominated by debt issued by highly rated financial corporations, whereas, since 1998, industrial corporations have increasingly found their way to the corporate bond market \cite{baele2004measuring}. Despite the growth in the corporate bond segment, monetary financial institutions still play a more important role than non-financial corporations in the bond market, being the second largest group of debt security issuers in the euro area economy.

Regarding the category APP securities, by APP securities we mean the securities purchased by the Eurosystem from the banking system for monetary policy purposes within the APP, which encompasses the set of measures which are commonly known as Quantitative Easing. In particular, the APP, announced on January 2015, encompasses i) the 3rd Covered Bond Purchase Programme (CBPP3), ii) the Asset-Backed Securities Purchase Programme (ABSPP), iii) the Public Sector Purchase Programme (PSPP), and iv) the Corporate Sector Purchase Programme (CSPP). Within these measures, private and public securities have been massively purchased by the Eurosystem in order to address the risk of a too long period of low inflation \cite{APP}. More specifically, the purchased securities include: i) corporate sector bonds (purchased under the CBPP3 and the CSPP), ii) nominal and inflation-linked central government bonds (purchased under the PSPP), i.e., bonds where the principal and the interest payments are indexed to inflation or deflation, being contractually linked to a nationally recognized inflation measure (such as the Harmonised Index of Consumer Prices (HICP)), in order to protect investors from the negative impact of inflation, iii) bonds issued by recognized agencies, regional and local governments, international organizations and multilateral development banks located in the euro area (purchased under the PSPP), and iv) asset-backed securities (purchased under the ABSPP), i.e., financial securities collateralized (backed) by a pool of underlying assets (typically a group of illiquid assets, which are not easily tradable individually) \cite{APP}. These purchases increase the Eurosystem holdings of the aforementioned marketable debt and inject liquidity into the banking system \cite{APP}.

Lastly, as regards shares and other equity, an equity share represents the ownership of a portion of a company's capital, whose possession grants the owner (called shareholder) some patrimonial and administrative rights, which vary depending on the nature of the owned shares. On the one hand, patrimonial rights consist of: i) the residual right to receive the redemption value of the held shares after the liquidation of the company, determined in proportion to the share holdings at the time of company liquidation, and ii) the right to receive income from the company's earnings, in the form of dividends. On the other hand, administrative rights mainly concern the participation in the corporate life, such as the voting right and the right of intervention at the shareholders' meetings. From the issuer point of view, equity shares represent a source of funding, as they are sold in return for incoming capital. Equity can be issued either privately (unlisted equity), or publicly via shares that are listed on a stock exchange (listed equity). On the one hand, within the private equity market, venture capital is often provided by investors as start-up money to finance new and high-risk companies in return for an equity position in the firm. On the other hand, the public equity issuance takes place by means of an Initial Public Offering (IPO), in the case of the listing of the firm on a stock exchange for the first time, or via Seasoned Equity Offering (SEO), or Secondary Public Offering (SPO), if the firm is already listed on a stock exchange. When a firm issues equity on a stock exchange, it may decide to substitute existing unlisted shares for listed ones, or issue newly created shares. In the latter case the funds raised accrue the firm, while in the first case the proceeds are addressed to the initial investors. Despite the importance of equity finance is growing in Europe, public equity still plays a limited role as a source of new funds for firms, that raise external financing generally via bank loans or debt securities \cite{de2009european}.

\section{Variables}
\label{sec:8}
\subsection{Network Variables}
\label{subsec:8.1}

We define as network variables the financial exposures, both from a static and a dynamic perspective, through which the euro area sectors are tied to each other. In particular, our study focuses on the financial links between the Eurosystem and the euro area sectors through the purchase of public and private securities within the APP \textit{(APP securities held by ECB\&NCB and issued by i) GG, ii) NFC, iii) MFI excl. ECB\&NCB)}. Furthermore, we focus on the financial dependencies via loans and deposits, securities, and shares and other equity between the euro area banking sector and the Eurosystem \textit{(loans and deposits from MFI excl. ECB\&NCB to ECB\&NCB)}, the euro area financial sector \textit{(loans and deposits from MFI excl. ECB\&NCB to i) MFI excl. ECB\&NCB, ii) OFI, iii) Non-MMF IF, and iv) IC\&PF, securities and shares held by MFI excl. ECB\&NCB and issued by i) MFI excl. ECB\&NCB, ii) OFI, iii) Non-MMF IF, and iv) IC\&PF)}, real sector \textit{(loans and deposits from MFI excl. ECB\&NCB to i) HH), and ii) NFC, securities and shares held by MFI excl. ECB\&NCB and issued by NFC)}, public sector \textit{(loans and deposits from MFI excl. ECB\&NCB to GG, securities held by MFI excl. ECB\&NCB and issued by GG)}, and the rest of the world \textit{(loans and deposits from MFI excl. ECB\&NCB to RW, and securities and shares held by MFI excl. ECB\&NCB and issued by RW)}.

Regarding the Eurosystem APP holdings, we consider the quarterly data derived as end-of-the-quarter monthly data of the Eurosystem APP holdings and a breakdown in the different programmes included in the APP: i) 3rd Covered Bond Purchase Programme (CBPP3), ii) Asset-Backed Securities Purchase Programme (ABSPP), iii) Public Sector Purchase Programme (PSPP), and iv) Corporate Sector Purchase Programme (CSPP). The time series of the history of cumulative purchase breakdowns under the APP has been obtained from \cite{APP}. As the first purchase programme (CBPP3) started on the 20 October 2014, the time series of Eurosystem APP holdings refer to the period spanning from the fourth quarter of 2014 to the second quarter of 2017 (2014Q4-2017Q2).

As regards loans and deposits granted by the banking sector to the financial sector, real sector, public sector, and the rest of the world, the variables \textit{loans and deposits from MFI excl. ECB\&NCB to i) ECB\&NCB, ii) MFI excl. ECB\&NCB, iii) OFI, iv) Non-MMF IF, v) IC\&PF, vi) HH), vii) NFC, viii) GG,} and \textit{ix) RW} have been obtained from ECB Statistical Data Warehouse \cite{ECBStatistical}, by combining different sources of data (i.e., balance sheet data of the different institutional sectors, euro area accounts, cross-section data on the mutual financial exposures among sectors across some financial contracts, called ``who-to-whom data"). The aforementioned variables are estimated as end-of-quarter monthly data, based on the balance sheet outstanding amounts of loans granted by \textit{MFI excl. ECB\&NCB} to the different insitutional sectors operating in the euro area and the rest of the world. It is worth mentioning that, differently from \cite{perillo2017real}, thanks to the availability of new data, we have been able to disaggregate the MFI intitutional sector in \textit{Eurosystem} and \textit{MFI excluding the Eurosystem}, not only from the point of view of the sector granting the loans, i.e., the source institutional sector, such as in \cite{perillo2017real}, but also from the perspective of the institutional sector receiving the loans, i.e., the target institutional sector. This allows us to make an important step ahead in shedding light on the employment of resources obtained by the banking system from the Eurosystem within the QE.

Similarly, concerning securities and shares held by the banking sector and issued by the financial sector, real sector, public sector and the rest of the world, the variables \textit{securities and shares held by MFI excl. ECB\&NCB and issued by i) MFI excl. ECB\&NCB, ii) OFI, iii) Non-MMF IF,iv) IC\&PF, iv) NFC, v) GG,} and \textit{vi) RW} have been obtained from ECB Statistical Data Warehouse \cite{ECBStatistical}, by combining different sources of data (i.e., balance sheet data of the different institutional sectors, euro area accounts, and both cross sections and time series of who-to-whom data). The aforementioned variables are estimated as end-of-quarter monthly data, based on the balance sheet outstanding amounts of short-term and long-term debt securities, and listed and investment fund shares and other equity held by \textit{MFI excl. ECB\&NCB} and issued by the different institutional sectors operating in the euro area and the rest of the world. It is worth mentioning that data on financial exposures via bonds and equity are less detailed compared to data on loans and deposits. In fact, in order to be able to disaggregate some exposures of the banking sector via securities and equity by issuer sector, we have relied on the time series of who-to-whom data. However, this dataset covers only a short time period, spannig from the fourth quarter of 2013 to the second quarter of 2017 (2013Q4-2017Q2, both quarters included). Moreover, as regards the financial exposures via equity, since the data on exposures between the institutional sectors of the euro area are not available for unlisted equity, and as unlisted equity represent a non-negligible portion of assets of some of the institutional sectors, we reconstructed these data by assuming that exposures of institutional sectors through unlisted shares are proportional to their mutual exposures via listed shares.

\subsection{Macroeconomic Variables}
\label{subsec:8.2}

As regards the macroeconomic variables, our study relies upon the time evolution of the euro area \textit{private and public consumption}, \textit{private and public investment}, proxied by the increase in \textit{non-financial corporation and general government gross fixed assets}, \textit{Harmonised Unemployment Rate (HUR)}, \textit{Gross Domestic Product (GDP)}, and \textit{Harmonised Consumer Price Index (HICP)}. In particular, \textit{household and general government consumption}, \textit{non-financial corporation and general government gross fixed assets}, \textit{GDP} at market prices, and \textit{HICP (2015=100)} time series have been obtained from \cite{ECBStatistical}, while \textit{HUR} time series has been gathered from \cite{unemployment}. All the variables have been analysed with reference to the period spanning from the first quarter of 1999 to the second quarter of 2017 (1991Q1-2017Q2, both quarters included), except \textit{unemployment}, whose data are available for the reference period spanning from the first quarter of 2003 to the second quarter of 2017 (2003Q1-2017Q2, both quarters included). The \textit{consumption} and \textit{GDP} series are chain linked volume, while the \textit{unemployment}, and \textit{HICP} series are derived as end-of-quarter monthly data. \textit{Private and public consumption},  \textit{GDP}, \textit{unemployment}, and \textit{HICP} time series are working day and seasonally adjusted.
